# Supplementary material for: Repeated Valproic Acid Administration Fundamentally Ameliorated Cisplatin-Induced Mechanical Allodynia in Rats
Source: Int J Mol Sci. 2025 May 22;26(11):4977. doi: 10.3390/ijms26114977 (PMC12155109; doi:10.3390/ijms26114977)
Supplement: Supplementary file 1 [file ijms-26-04977-s001.zip]

Archive with 3 entries (2 files):
- VPA supplementary data revise1/
- VPA supplementary data revise1/VPA_reduce_CDDP_PN_supplementary_data1.pdf
- VPA supplementary data revise1/VPA_reduce_CDDP_PN_supplementary_data2.pdf
